# Supplementary material for: How Are Non-Medical Settlement Service Organizations Supporting Access to Healthcare and Mental Health Services for Immigrants: A Scoping Review
Source: Int J Environ Res Public Health. 2022 Mar 18;19(6):3616. doi: 10.3390/ijerph19063616 (PMC8956042; doi:10.3390/ijerph19063616)
Supplement: Supplementary file 1 [file ijerph-19-03616-s001.zip]

Archive with 3 entries (3 files):
- ijerph-1601108-supplementary materials- file S1.pdf
- ijerph-1601108-supplementary materials- file S2.pdf
- ijerph-1601108-supplementary materials-File S3.xlsx
